# Supplementary material for: Development of the Japanese version of the Visual Discomfort Scale
Source: PLoS One. 2018 Jan 11;13(1):e0191094. doi: 10.1371/journal.pone.0191094 (PMC5764345; doi:10.1371/journal.pone.0191094)
Supplement: S6 File — (XLSX) [file pone.0191094.s006.xlsx]

## Sheet: Survey1
Survey1_ID	Sex_1Male_2Female	Age	VDS	Vitem01	Vitem02	Vitem03	Vitem04	Vitem05	Vitem06	Vitem07	Vitem08	Vitem09	Vitem10	Vitem11	Vitem12	Vitem13	Vitem14	Vitem15	Vitem16	Vitem17	Vitem18	Vitem19	Vitem20	Vitem21	Vitem22	Vitem23	Headache_0Free_1Migraine_2Probable_3Others
1_001	2	28	14	1	1	1	0	1	1	0	0	1	0	1	0	0	1	0	1	0	1	1	1	0	1	1	2
1_002	2	20	7	0	1	1	0	0	0	1	1	1	1	1	0	0	0	0	0	0	0	0	0	0	0	0	2
1_003	1	20	0	0	0	0	0	0	0	0	0	0	0	0	0	0	0	0	0	0	0	0	0	0	0	0	3
1_004	2	21	14	2	1	1	1	0	0	0	0	1	0	1	1	0	0	0	1	0	2	2	1	0	0	0	1
1_005	2	20	13	1	0	1	1	0	1	1	2	0	0	0	0	0	0	1	1	1	1	1	0	0	0	1	3
1_006	2	19	5	0	0	0	0	0	1	0	1	0	0	0	0	1	1	0	0	0	0	0	0	1	0	0	0
1_007	2	23	0	0	0	0	0	0	0	0	0	0	0	0	0	0	0	0	0	0	0	0	0	0	0	0	2
1_008	2	20	24	0	0	1	1	0	2	1	2	1	0	2	2	0	2	0	1	1	2	2	1	0	0	3	2
1_009	2	19	6	1	0	1	0	0	1	0	1	1	0	1	0	0	0	0	0	0	0	0	0	0	0	0	3
1_010	1	21	25	1	2	2	1	2	1	1	1	1	0	2	2	0	2	0	2	0	2	1	1	0	1	0	3
1_011	2	19	22	1	0	1	1	0	3	2	3	0	0	0	1	1	1	0	1	1	1	1	0	0	1	3	2
1_012	2	21	21	1	1	1	1	1	2	2	2	1	0	1	0	1	1	0	0	0	2	0	1	2	0	1	1
1_013	2	18	9	1	0	1	0	0	0	0	1	1	0	0	0	0	0	0	1	0	0	2	1	0	0	1	2
1_014	1	48	13	1	1	1	1	1	0	0	0	1	0	1	1	0	1	0	0	0	1	0	1	1	1	0	1
1_015	2	19	9	2	0	1	1	1	0	0	0	0	0	0	1	2	0	0	0	0	1	0	0	0	0	0	1
1_016	2	20	10	0	0	1	0	1	1	0	2	0	0	0	0	0	0	1	0	0	0	1	0	0	1	2	2
1_017	2	22	15	2	0	1	1	0	1	0	0	2	0	0	1	0	1	0	1	0	0	3	2	0	0	0	1
1_018	2	22	13	0	1	1	0	0	2	0	0	1	0	1	1	1	2	0	0	0	0	1	1	0	0	1	1
1_019	2	19	14	0	1	1	1	1	1	0	1	1	0	0	0	1	1	0	1	0	1	1	1	1	0	0	2
1_020	1	24	9	1	1	1	0	0	0	0	2	0	0	0	0	0	0	0	0	0	0	1	2	0	0	1	2
1_021	1	22	18	0	0	0	0	0	1	0	1	2	0	0	2	0	1	0	2	1	1	2	1	1	0	3	2
1_022	1	23	21	1	1	1	1	1	1	0	1	1	1	1	1	0	1	1	1	1	1	1	1	1	1	1	0
1_023	2	20	18	0	2	0	1	1	2	1	2	0	0	0	1	1	1	0	0	1	1	0	0	0	2	2	2
1_024	1	22	13	1	0	1	0	0	1	1	1	1	0	1	1	0	1	0	0	1	1	0	1	0	0	1	0
1_025	2	22	9	0	1	1	0	0	0	1	0	1	0	1	1	0	1	0	0	0	0	1	1	0	0	0	0
1_026	2	26	1	1	0	0	0	0	0	0	0	0	0	0	0	0	0	0	0	0	0	0	0	0	0	0	0
1_027	2	19	8	0	0	0	2	0	0	0	0	0	1	0	0	2	1	1	0	0	0	1	0	0	0	0	1
1_028	1	24	8	0	0	2	0	0	0	0	0	1	0	0	0	0	0	0	1	0	1	2	1	0	0	0	0
1_029	2	27	12	2	2	3	0	0	0	1	0	0	0	0	0	0	0	0	1	0	0	2	0	0	0	1	2
1_030	1	20	7	0	0	0	0	0	0	0	0	0	0	0	0	0	1	0	1	1	1	2	1	0	0	0	3
1_031	1	26	20	1	2	2	0	0	1	2	1	1	0	0	0	1	1	0	1	2	0	1	1	1	0	2	3
1_032	1	22	9	0	0	1	1	0	1	1	1	0	0	0	0	0	0	0	0	2	1	0	0	1	0	0	2
1_033	1	24	15	1	2	1	1	2	1	0	2	1	1	1	1	0	0	0	0	0	0	0	0	0	1	0	2
1_034	2	20	24	1	1	2	1	0	2	1	2	2	2	2	2	0	1	0	1	1	1	1	0	0	0	1	1
1_035	1	20	9	1	1	2	0	0	1	1	1	0	0	0	0	0	0	0	0	0	1	0	0	0	1	0	0
1_036	2	20	7	0	0	1	0	0	1	1	1	0	2	0	0	0	0	1	0	0	0	0	0	0	0	0	2
1_037	2	20	33	3	2	2	2	0	1	0	1	1	0	0	2	2	1	0	2	2	3	3	1	2	1	2	1
1_038	1	21	8	0	1	1	0	0	1	0	1	0	0	0	0	1	1	0	0	0	1	0	0	1	0	0	0
1_039	2	22	5	1	0	0	1	0	0	0	1	0	0	0	0	1	0	0	0	0	0	1	0	0	0	0	3
1_040	2	20	22	1	1	1	0	0	1	0	3	2	0	0	0	0	0	0	2	0	2	3	2	2	0	2	3
1_041	1	21	4	0	0	0	0	0	1	0	1	0	0	0	0	0	0	0	0	0	0	0	0	0	0	2	0
1_042	2	22	10	0	0	2	2	0	2	0	2	0	0	0	0	0	2	0	0	0	0	0	0	0	0	0	1
1_043	2	45	6	0	0	1	0	0	1	0	0	0	0	1	0	0	0	0	1	0	1	1	0	0	0	0	0
1_044	2	20	18	0	2	1	0	0	2	3	3	0	0	1	0	0	1	0	1	0	0	2	0	0	0	2	2
1_045	2	20	4	0	0	1	0	1	2	0	0	0	0	0	0	0	0	0	0	0	0	0	0	0	0	0	0
1_046	1	29	0	0	0	0	0	0	0	0	0	0	0	0	0	0	0	0	0	0	0	0	0	0	0	0	3
1_047	1	45	1	0	0	1	0	0	0	0	0	0	0	0	0	0	0	0	0	0	0	0	0	0	0	0	0
1_048	2	21	9	1	0	1	0	0	0	0	0	0	1	1	0	1	1	0	1	0	1	0	1	0	0	0	3
1_049	1	25	3	0	0	0	0	0	1	0	1	0	0	0	0	0	0	0	0	0	0	0	0	0	0	1	3
1_050	1	25	7	0	1	0	0	0	1	1	1	0	0	0	0	0	1	0	0	1	0	0	1	0	0	0	0
1_051	1	22	3	0	0	1	0	0	1	0	1	0	0	0	0	0	0	0	0	0	0	0	0	0	0	0	2
1_052	2	21	11	1	1	1	1	1	1	0	1	0	1	1	1	0	1	0	0	0	0	0	0	0	0	0	2
1_053	1	22	18	2	0	2	0	0	2	0	2	1	0	1	2	0	1	0	1	0	1	1	0	0	0	2	0
1_054	2	19	14	1	0	1	1	0	1	0	1	2	0	0	1	1	1	0	0	1	1	0	1	0	1	0	1
1_055	1	22	4	0	1	1	0	0	0	1	1	0	0	0	0	0	0	0	0	0	0	0	0	0	0	0	0
1_056	2	24	11	0	1	1	1	2	0	0	1	2	2	0	0	0	0	0	0	0	1	0	0	0	0	0	3
1_057	1	21	1	0	0	0	0	0	0	1	0	0	0	0	0	0	0	0	0	0	0	0	0	0	0	0	2
1_058	2	20	9	1	0	1	0	0	0	0	1	0	0	0	0	0	1	0	1	0	1	1	1	0	0	1	3
1_059	1	22	41	2	3	3	1	1	1	0	1	3	0	3	2	1	3	1	2	2	3	3	3	0	0	3	0
1_060	2	24	6	0	1	0	0	0	1	0	1	0	0	0	0	1	1	0	0	0	0	0	0	0	1	0	2
1_061	1	20	6	1	1	0	0	0	1	0	2	0	0	0	0	0	0	0	0	0	1	0	0	0	0	0	0
1_062	2	21	2	0	0	0	0	0	0	0	0	0	0	0	0	0	0	0	0	0	0	1	1	0	0	0	0
1_063	2	27	12	1	0	1	1	1	0	1	0	0	0	0	0	0	1	1	1	0	1	2	0	0	1	0	2
1_064	2	19	19	1	1	2	1	2	1	0	0	2	0	2	1	0	1	0	1	1	1	0	0	1	0	1	2
1_065	2	19	17	1	0	1	1	1	1	0	1	0	0	0	1	0	1	0	0	0	2	2	2	1	0	2	3
1_066	2	21	14	1	0	1	1	0	1	0	1	0	0	1	0	0	1	1	0	2	1	1	1	0	0	1	2
1_067	2	18	22	3	2	2	0	0	3	0	2	0	0	1	0	0	2	2	1	0	2	0	0	1	0	1	3
1_068	2	21	0	0	0	0	0	0	0	0	0	0	0	0	0	0	0	0	0	0	0	0	0	0	0	0	3
1_069	1	21	5	0	0	0	0	0	0	0	2	0	0	1	0	0	1	0	0	0	0	0	1	0	0	0	1
1_070	1	21	7	1	1	0	0	0	1	0	1	0	0	1	0	0	0	0	0	0	0	0	0	0	0	2	3
1_071	2	19	21	0	0	1	0	0	2	2	2	1	1	1	2	0	3	0	1	0	2	0	0	0	0	3	1
1_072	2	18	15	0	1	1	1	0	2	0	2	1	1	0	0	0	0	1	1	0	0	1	1	0	0	2	0
1_073	2	22	15	1	2	2	1	1	2	2	2	1	0	0	0	0	0	0	0	0	1	0	0	0	0	0	2
1_074	1	20	2	0	0	0	1	0	0	1	0	0	0	0	0	0	0	0	0	0	0	0	0	0	0	0	3
1_075	1	25	20	1	1	1	0	0	2	0	2	1	0	0	1	0	1	0	0	2	2	2	1	0	1	2	0
1_076	1	23	12	1	1	0	0	0	2	0	0	0	2	0	0	0	2	0	0	1	1	1	0	0	0	1	2
1_077	1	42	5	0	1	0	0	0	0	0	0	0	0	0	0	0	1	0	0	0	0	1	0	1	0	1	0
1_078	2	20	14	0	0	1	1	1	2	1	2	0	0	0	0	0	0	0	2	0	0	2	1	0	0	1	2
1_079	2	46	25	2	2	2	2	2	2	2	2	2	0	2	0	0	0	0	0	0	2	0	0	0	0	3	1
1_080	2	20	38	2	2	1	2	0	2	3	2	3	0	0	2	1	1	1	2	2	2	3	2	1	2	2	2
1_081	1	22	15	0	0	0	0	0	3	2	2	1	0	1	0	0	3	0	0	0	0	0	1	0	0	2	3
1_082	2	19	8	1	0	1	0	0	1	1	0	1	0	0	1	1	0	0	0	0	0	0	1	0	0	0	2
1_083	1	21	5	0	0	1	0	0	1	0	1	0	0	1	0	0	0	0	0	0	0	1	0	0	0	0	2
1_084	1	20	20	1	1	0	1	1	1	0	1	1	0	1	1	1	1	1	1	1	1	0	1	1	1	2	2
1_085	2	25	6	0	0	2	1	0	1	0	1	0	0	0	0	0	0	0	0	0	1	0	0	0	0	0	1
1_086	2	19	22	1	0	2	0	0	2	1	0	2	1	1	0	1	1	1	1	1	1	2	2	1	0	1	2
1_087	1	21	16	1	1	2	0	0	1	2	2	0	0	1	1	0	1	0	1	0	0	1	1	0	0	1	0
1_088	1	22	17	0	2	2	1	0	1	1	1	0	1	0	1	0	1	0	0	0	0	2	2	0	0	2	1
1_089	2	22	3	0	0	0	0	0	1	0	0	0	0	1	1	0	0	0	0	0	0	0	0	0	0	0	0
1_090	1	22	17	1	1	1	0	0	1	1	1	0	1	0	0	1	1	1	1	1	1	1	1	1	1	0	3
1_091	2	22	13	1	1	0	0	0	1	3	1	0	0	0	0	0	1	0	1	1	1	2	0	0	0	0	2
1_092	2	21	16	1	1	1	0	1	0	1	0	2	0	1	1	0	0	0	1	1	1	1	2	1	0	0	1
1_093	2	20	23	2	2	2	2	1	1	0	1	1	0	0	0	1	1	0	1	1	1	3	1	1	1	0	1
1_094	2	20	5	1	0	0	0	0	1	0	1	0	0	0	0	1	0	0	0	0	0	0	0	0	0	1	1
1_095	2	19	14	0	0	0	0	0	2	1	2	1	0	1	1	1	1	0	0	0	1	0	0	0	0	3	0
1_096	2	28	23	1	1	1	1	1	1	1	1	1	1	1	1	1	1	1	1	1	1	1	1	1	1	1	1
1_097	1	22	4	0	0	0	0	0	0	1	0	0	0	0	0	0	1	0	0	0	0	1	1	0	0	0	2
1_098	2	20	27	3	1	1	1	1	1	0	1	2	2	1	2	2	2	2	0	1	1	0	0	1	0	2	0
1_099	1	22	16	0	0	1	1	0	2	0	1	2	1	0	0	1	1	0	0	1	1	1	2	0	0	1	3
1_100	2	19	13	0	0	1	1	0	1	3	1	0	0	0	0	1	0	1	1	0	1	1	0	1	0	0	1
1_101	2	20	17	1	0	2	0	1	1	0	0	0	0	1	2	2	0	2	2	0	0	0	0	3	0	0	1
1_102	1	26	14	0	0	1	0	0	2	1	1	0	0	1	0	1	0	1	1	1	1	2	0	0	0	1	0
1_103	2	21	11	1	0	0	0	0	1	1	1	1	0	1	0	0	1	0	2	1	1	0	0	0	0	0	1
1_104	1	23	7	0	0	0	0	0	1	0	1	1	0	2	0	0	0	0	0	0	0	0	0	0	0	2	0
1_105	1	21	2	0	0	0	0	0	1	0	1	0	0	0	0	0	0	0	0	0	0	0	0	0	0	0	0
1_106	2	20	12	1	1	0	1	1	0	1	1	0	0	1	0	0	1	0	0	1	1	1	1	0	0	0	3
1_107	1	20	15	2	1	3	0	0	1	0	3	3	0	0	0	0	0	0	0	1	1	0	0	0	0	0	0
1_108	2	21	19	0	0	1	0	1	2	0	2	0	2	1	0	0	2	0	2	1	0	1	1	0	0	3	2
1_109	2	23	14	0	1	1	0	0	2	1	1	1	0	0	0	0	1	0	0	1	0	1	1	0	1	2	0
1_110	1	21	14	1	0	0	1	0	3	1	3	1	0	1	0	0	1	0	0	0	0	1	0	0	0	1	2
1_111	2	19	34	1	1	1	0	0	0	3	0	3	0	2	3	3	3	3	2	0	1	0	1	2	2	3	2
1_112	2	23	1	0	0	0	0	0	0	0	0	0	0	0	0	0	0	0	0	0	1	0	0	0	0	0	3
1_113	2	20	14	1	1	1	0	1	0	0	0	0	0	0	1	0	1	0	0	0	1	2	2	1	1	1	1
1_114	2	23	24	1	1	2	0	0	1	0	1	0	2	1	1	2	2	2	1	0	2	1	1	2	0	1	2
1_115	2	23	14	2	1	1	0	0	1	1	1	1	0	1	1	0	1	0	0	1	2	0	0	0	0	0	2
1_116	1	23	14	1	0	1	0	1	1	1	1	0	0	1	1	1	1	1	0	0	1	1	0	0	0	1	2
1_117	2	20	17	0	0	2	2	0	0	0	0	2	0	2	2	1	1	0	1	0	1	1	1	1	0	0	2
1_118	2	25	3	0	0	0	0	0	0	0	0	1	0	1	1	0	0	0	0	0	0	0	0	0	0	0	1
1_119	2	22	18	2	1	1	1	0	1	1	1	1	0	2	1	0	2	0	0	0	1	0	2	0	0	1	2
1_120	2	21	8	1	0	1	1	0	0	0	0	0	0	1	0	0	0	0	1	0	1	1	0	0	1	0	1
1_121	2	22	6	1	0	0	0	1	1	0	1	0	0	0	0	0	0	0	0	0	0	2	0	0	0	0	2
1_122	2	20	14	0	1	0	0	0	1	1	3	0	0	1	1	0	1	0	0	0	1	2	0	0	0	2	0
1_123	2	25	17	0	0	1	0	0	1	0	1	3	0	3	2	2	1	0	0	0	0	2	0	0	0	1	3
1_124	2	23	5	1	0	0	0	0	1	0	0	0	0	0	0	0	0	0	0	0	1	1	0	0	0	1	0
1_125	1	21	16	0	1	0	0	0	2	2	2	1	0	0	0	0	1	0	2	2	0	1	0	0	1	1	0
1_126	2	20	17	3	2	2	2	0	0	2	1	0	2	1	0	0	1	0	0	0	0	0	0	0	0	1	1
1_127	2	19	26	2	2	2	0	2	2	0	2	1	0	0	0	0	2	0	2	2	2	2	1	1	0	1	1
1_128	1	28	8	0	1	0	1	0	0	0	0	2	0	1	0	0	0	0	1	0	0	1	1	0	0	0	1
1_129	2	33	20	0	0	1	0	0	0	2	2	1	0	1	2	0	1	1	1	1	0	3	1	1	0	2	2
1_130	1	60	17	3	2	2	0	0	0	0	0	0	0	1	1	0	0	0	1	0	1	2	2	2	0	0	2
1_131	1	22	12	0	1	2	0	0	3	0	2	0	0	0	0	0	2	0	0	0	0	0	0	0	1	1	3
1_132	2	25	5	0	0	0	0	0	2	0	2	0	0	0	0	0	1	0	0	0	0	0	0	0	0	0	2
1_133	2	22	1	0	0	0	0	0	0	0	0	0	0	0	0	0	0	0	0	0	0	0	1	0	0	0	0
1_134	2	23	12	1	1	1	1	1	1	1	1	0	0	0	0	0	1	0	0	0	1	0	1	0	0	1	2
1_135	2	37	4	0	0	1	1	0	0	0	1	0	0	0	0	0	0	0	0	0	0	1	0	0	0	0	1
1_136	1	18	2	0	0	0	0	0	1	0	0	0	0	0	0	0	0	0	0	0	0	0	0	0	0	1	0
1_137	1	23	11	0	1	2	0	0	1	2	1	0	0	1	0	1	1	0	0	0	0	0	0	0	0	1	0
1_138	1	24	7	0	1	1	1	1	0	0	0	0	0	0	0	0	1	0	0	0	0	1	1	0	0	0	3
1_139	1	19	7	1	1	1	1	0	0	0	0	1	0	1	0	0	0	0	0	0	1	0	0	0	0	0	0
1_140	2	24	38	0	2	2	2	2	2	2	2	2	0	2	2	2	2	2	2	1	1	2	1	1	2	2	0
1_141	1	51	7	0	0	0	0	0	0	1	0	1	0	0	2	0	0	0	0	0	1	2	0	0	0	0	0
1_142	1	23	12	1	1	2	0	0	0	1	0	1	0	1	0	0	1	1	0	0	1	0	1	1	0	0	0
1_143	2	19	24	0	1	3	2	0	1	0	1	1	2	1	2	1	2	0	1	0	2	1	1	0	1	1	2
1_144	2	24	1	0	0	0	0	0	0	0	0	0	0	0	0	0	1	0	0	0	0	0	0	0	0	0	1
1_145	2	18	14	1	1	1	0	1	1	1	1	0	0	0	0	0	1	0	0	1	1	1	0	1	1	1	3
1_146	2	20	1	1	0	0	0	0	0	0	0	0	0	0	0	0	0	0	0	0	0	0	0	0	0	0	1
1_147	2	20	18	0	0	3	0	0	0	0	0	3	0	0	1	1	1	0	2	1	2	2	2	0	0	0	2
1_148	2	24	0	0	0	0	0	0	0	0	0	0	0	0	0	0	0	0	0	0	0	0	0	0	0	0	2
1_149	1	19	10	1	1	0	1	1	1	1	1	0	0	1	1	0	0	0	0	0	0	0	0	0	1	0	2
1_150	1	20	9	1	1	1	0	0	0	0	1	3	0	0	0	0	0	0	0	0	0	0	2	0	0	0	0
1_151	2	23	8	1	1	2	2	1	0	1	0	0	0	0	0	0	0	0	0	0	0	0	0	0	0	0	3
1_152	1	22	18	2	2	2	1	1	1	1	1	1	0	0	1	0	0	0	1	2	2	0	0	0	0	0	3
1_153	1	24	9	0	0	1	0	0	1	1	2	0	2	0	0	0	2	0	0	0	0	0	0	0	0	0	3
1_154	1	18	4	1	0	0	0	0	1	0	1	0	0	0	0	0	1	0	0	0	0	0	0	0	0	0	2
1_155	1	24	10	1	0	0	0	0	1	0	1	0	0	1	1	1	1	0	0	1	1	0	0	0	1	0	0
1_156	2	20	5	1	0	2	0	0	1	0	1	0	0	0	0	0	0	0	0	0	0	0	0	0	0	0	2
1_157	1	24	32	0	0	1	1	0	2	2	0	3	0	3	2	2	3	2	2	2	2	1	2	2	0	0	1
1_158	1	18	4	0	0	0	0	0	1	1	0	0	0	0	0	0	1	0	0	0	0	0	0	0	0	1	0
1_159	2	19	23	1	0	2	1	0	3	0	1	0	1	1	0	1	1	0	2	2	1	3	1	0	1	1	0
1_160	1	18	0	0	0	0	0	0	0	0	0	0	0	0	0	0	0	0	0	0	0	0	0	0	0	0	2
1_161	2	23	10	1	0	1	3	0	1	1	1	0	0	0	0	0	0	0	0	0	0	1	0	0	0	1	1
1_162	1	21	11	1	0	0	0	0	2	1	0	0	0	1	0	0	0	0	0	1	1	1	1	1	0	1	0
1_163	2	25	25	1	2	3	0	0	1	2	2	2	0	2	1	0	1	0	2	0	2	1	2	0	0	1	0
1_164	2	20	1	0	0	0	0	0	0	1	0	0	0	0	0	0	0	0	0	0	0	0	0	0	0	0	2
1_165	1	23	4	0	1	1	0	0	0	0	0	1	0	0	0	0	0	0	0	0	0	1	0	0	0	0	2
1_166	2	27	4	1	0	0	0	0	1	0	0	0	0	0	0	0	0	0	0	0	0	2	0	0	0	0	0
1_167	1	23	4	0	0	1	0	0	2	0	1	0	0	0	0	0	0	0	0	0	0	0	0	0	0	0	0
1_168	1	27	12	2	2	2	2	1	1	0	1	0	0	0	0	0	0	0	0	1	0	0	0	0	0	0	3
1_169	2	19	14	1	1	0	2	1	0	0	1	1	0	1	1	0	1	0	0	1	1	1	0	0	0	1	2
1_170	2	23	4	0	0	0	0	0	0	1	0	1	0	0	0	0	0	0	0	0	0	2	0	0	0	0	0
1_171	2	22	5	0	0	1	1	0	1	0	0	0	0	0	0	0	1	0	0	0	0	0	0	0	0	1	2
1_172	1	27	7	0	0	1	0	0	1	1	1	0	0	0	0	0	0	0	0	0	0	1	1	0	0	1	3
1_173	1	26	24	2	2	2	1	0	1	0	1	2	0	2	1	0	1	0	0	2	2	2	1	0	0	2	2
1_174	1	21	5	0	0	1	1	0	1	0	1	1	0	0	0	0	0	0	0	0	0	0	0	0	0	0	3
1_175	2	20	14	1	1	2	2	0	1	0	1	1	0	1	1	0	0	0	0	0	1	1	1	0	0	0	3
1_176	1	22	11	1	0	0	0	0	1	2	2	0	0	0	0	2	1	0	0	0	1	0	0	0	0	1	2
1_177	2	25	30	1	2	2	2	2	2	1	2	0	0	2	2	0	0	0	1	1	2	1	1	2	2	2	2
1_178	2	24	2	0	0	0	0	0	1	1	0	0	0	0	0	0	0	0	0	0	0	0	0	0	0	0	0
1_179	2	19	17	1	0	1	2	0	3	1	3	1	0	1	0	0	1	0	1	1	0	1	0	0	0	0	1
1_180	1	23	14	1	0	0	0	0	1	1	1	0	1	0	0	0	1	0	1	0	1	1	2	0	2	1	0
1_181	1	21	9	1	0	0	0	0	1	1	1	1	0	0	0	0	0	0	0	1	0	1	1	0	0	1	0
1_182	2	20	27	2	1	2	1	1	2	1	2	1	0	2	2	1	1	0	0	2	2	0	0	1	0	3	2
1_183	2	20	5	1	0	0	0	0	0	0	0	0	0	1	0	0	1	0	0	1	0	1	0	0	0	0	3
1_184	2	21	7	2	0	0	1	0	0	2	1	1	0	0	0	0	0	0	0	0	0	0	0	0	0	0	2
1_185	1	21	8	0	0	0	0	0	1	0	1	0	0	1	0	1	1	0	0	1	1	0	1	0	0	0	0
1_186	2	19	10	0	0	2	0	0	1	0	1	0	0	0	1	1	2	0	0	0	0	0	0	0	0	2	2
1_187	1	20	1	0	0	0	0	0	0	0	1	0	0	0	0	0	0	0	0	0	0	0	0	0	0	0	0
1_188	1	21	2	1	0	0	0	0	0	0	0	0	0	0	0	0	0	0	0	0	0	1	0	0	0	0	0
1_189	1	20	1	0	0	0	0	0	0	0	0	0	0	0	0	0	0	0	0	0	0	0	0	0	0	1	3
1_190	2	31	3	0	0	0	0	0	0	1	1	0	0	0	0	0	0	0	0	0	1	0	0	0	0	0	2
1_191	1	19	9	1	0	0	1	0	1	1	0	1	0	0	1	0	0	0	1	0	1	0	1	0	0	0	2
1_192	2	24	15	1	0	1	1	0	1	0	1	1	0	1	0	0	1	0	1	1	1	2	1	0	0	1	2
1_193	2	25	5	1	1	1	0	0	0	0	0	0	0	0	0	1	0	0	0	0	1	0	0	0	0	0	2
1_194	2	21	17	2	1	2	1	0	1	0	1	0	0	0	0	0	2	0	3	1	0	3	0	0	0	0	2
1_195	1	22	2	0	0	0	0	0	0	0	0	1	0	0	0	0	0	0	0	0	0	0	0	0	0	1	0
1_196	2	23	14	1	1	1	0	0	0	0	1	0	0	2	2	2	0	0	0	0	2	2	0	0	0	0	1
1_197	2	22	9	1	1	2	1	0	1	0	0	0	0	0	0	0	1	0	1	1	0	0	0	0	0	0	2
1_198	2	23	5	1	1	1	0	0	1	0	1	0	0	0	0	0	0	0	0	0	0	0	0	0	0	0	3
1_199	2	20	12	2	0	0	1	0	0	1	0	0	0	1	1	0	1	0	0	0	1	1	0	1	1	1	2
1_200	1	25	43	1	2	2	1	1	1	2	2	2	2	1	3	1	3	3	3	2	2	3	2	1	0	3	3
1_201	2	32	18	1	0	1	0	0	1	0	1	0	1	0	1	1	1	1	1	1	1	2	0	1	1	2	0
1_202	1	25	2	1	0	0	1	0	0	0	0	0	0	0	0	0	0	0	0	0	0	0	0	0	0	0	2
1_203	2	20	5	0	0	1	1	0	2	0	1	0	0	0	0	0	0	0	0	0	0	0	0	0	0	0	1
1_204	2	21	9	1	1	1	0	0	1	0	1	0	0	0	0	0	0	0	0	0	0	3	0	0	0	1	3
1_205	1	25	12	1	1	2	0	0	1	1	1	0	0	0	0	0	0	0	0	0	0	2	1	0	0	2	2
1_206	2	21	16	2	2	0	0	0	3	2	2	0	0	0	0	0	0	0	0	0	0	2	0	0	2	1	1
1_207	1	24	20	2	0	1	1	0	1	1	1	0	1	1	0	0	1	0	0	1	2	3	2	1	0	1	3
1_208	2	19	16	0	0	1	0	0	2	0	2	2	0	2	0	0	2	1	0	0	0	0	2	0	2	0	0
1_209	2	25	22	1	3	1	0	0	2	1	2	0	0	1	0	0	2	0	0	0	2	2	2	0	0	3	1
1_210	1	20	15	1	0	1	0	0	1	1	1	1	0	0	1	0	1	0	1	0	1	2	1	0	0	2	0
1_211	2	19	15	1	1	0	0	0	1	0	2	2	0	0	0	0	0	0	2	1	1	1	1	1	0	1	0
1_212	2	21	10	0	1	1	1	0	0	1	0	1	0	0	0	0	1	0	1	1	0	1	0	0	0	1	1
1_213	2	22	10	0	0	1	0	0	2	1	1	1	0	0	1	0	0	0	0	0	0	0	1	0	0	2	3
1_214	2	26	8	1	1	1	0	0	1	0	1	0	0	0	0	0	1	0	0	0	1	0	0	0	1	0	3
1_215	2	53	7	1	0	0	0	0	0	1	0	1	0	1	0	0	0	0	0	1	0	1	0	0	0	1	2
1_216	1	25	7	0	1	1	1	0	1	0	1	0	0	0	0	0	0	0	0	0	0	1	0	0	0	1	2
1_217	2	19	18	1	0	1	0	0	1	0	1	3	0	0	1	0	1	0	0	0	2	1	3	0	0	3	2
1_218	2	24	3	1	0	1	0	0	0	0	0	0	0	1	0	0	0	0	0	0	0	0	0	0	0	0	0
1_219	2	22	25	1	1	1	2	2	1	1	1	1	1	1	1	1	1	1	1	1	1	2	2	1	0	0	3
1_220	1	22	2	0	0	1	0	0	0	0	0	0	0	0	0	0	0	0	0	0	1	0	0	0	0	0	0
1_221	2	42	27	3	2	1	0	0	2	2	1	1	1	1	1	1	1	0	1	1	2	1	1	1	1	2	1
1_222	2	26	5	0	0	1	1	0	0	1	0	0	0	0	0	0	0	0	0	0	1	1	0	0	0	0	2
1_223	2	20	50	3	3	3	1	3	2	1	2	3	1	1	2	3	1	1	3	2	3	3	3	2	3	1	1
1_224	2	50	30	1	1	2	2	1	1	2	1	3	0	1	1	0	1	0	3	1	1	3	2	1	0	2	1
1_225	2	23	14	0	0	1	1	0	0	1	1	2	0	1	2	0	0	0	1	1	1	0	1	0	0	1	0
1_226	2	20	16	0	0	1	0	0	1	1	1	0	1	0	0	1	0	2	1	2	1	2	0	1	0	1	0
1_227	2	22	8	0	0	1	0	0	2	2	2	0	0	0	0	0	0	0	0	0	1	0	0	0	0	0	0
1_228	1	18	14	2	1	0	0	0	1	1	1	0	0	1	2	0	2	0	0	0	0	3	0	0	0	0	0
1_229	2	19	8	0	1	2	0	1	0	0	0	0	0	0	0	0	0	0	0	0	2	2	0	0	0	0	2
1_230	1	24	7	0	0	2	0	0	1	0	0	0	0	0	0	0	0	0	0	0	1	2	1	0	0	0	0
1_231	2	18	13	0	1	2	0	0	1	0	2	0	0	1	1	0	0	0	1	0	0	2	2	0	0	0	0
1_232	1	57	7	2	0	0	0	0	1	0	1	0	0	0	0	0	0	0	0	2	1	0	0	0	0	0	0
1_233	2	24	6	0	1	1	0	0	1	0	1	0	0	0	0	0	0	0	0	0	1	0	0	0	0	1	2
1_234	1	24	18	2	1	3	0	0	0	1	0	1	0	2	0	0	1	0	1	0	2	1	1	1	0	1	1
1_235	2	36	16	2	1	1	0	0	1	1	1	1	0	1	1	0	0	0	1	0	1	2	1	0	0	1	0
1_236	1	21	20	1	0	1	0	0	2	2	2	3	0	0	0	0	0	0	2	2	0	1	1	0	0	3	2
1_237	1	20	5	0	0	0	0	0	1	0	0	0	0	0	1	1	0	0	1	0	0	1	0	0	0	0	0
1_238	1	20	18	0	0	1	0	0	1	0	1	2	0	2	2	0	2	0	0	2	2	0	2	0	0	1	0
1_239	2	20	18	1	1	3	2	1	0	0	1	0	0	0	0	0	1	0	1	1	2	2	0	2	0	0	2
1_240	2	20	14	0	2	1	0	0	1	2	1	0	0	2	1	1	1	0	0	0	1	0	0	0	0	1	2
1_241	1	18	2	0	0	0	0	0	0	0	0	0	0	0	1	0	0	0	1	0	0	0	0	0	0	0	0
1_242	1	22	8	0	0	0	0	0	3	1	1	0	0	0	0	0	0	0	0	0	0	0	0	0	0	3	2
1_243	2	23	10	1	0	1	1	1	1	1	1	0	0	1	0	0	0	0	0	0	1	1	0	0	0	0	2
1_244	2	20	8	0	0	2	0	0	0	1	0	0	0	0	1	0	0	0	0	0	2	2	0	0	0	0	0
1_245	1	21	5	1	1	1	0	0	0	1	0	0	0	0	0	0	0	0	0	0	0	0	0	0	0	1	3
1_246	1	19	17	1	1	3	1	0	2	1	1	0	0	0	1	1	0	0	0	1	0	1	1	0	0	2	2
1_247	2	22	15	1	1	2	2	2	1	1	1	1	0	0	0	0	0	0	0	0	0	0	1	0	0	2	0
1_248	2	21	6	0	0	0	0	0	0	0	0	0	0	1	0	0	1	0	0	0	1	2	1	0	0	0	2
1_249	1	24	12	0	1	0	0	0	3	0	0	1	0	0	1	0	1	0	2	1	0	2	0	0	0	0	0
1_250	2	19	8	0	0	2	1	0	0	1	0	0	0	1	1	0	1	0	0	0	0	0	0	0	0	1	2
1_251	1	23	2	0	0	0	0	0	0	0	0	1	0	1	0	0	0	0	0	0	0	0	0	0	0	0	0
1_252	1	22	5	0	1	0	0	0	1	0	1	0	0	1	0	0	1	0	0	0	0	0	0	0	0	0	0
1_253	1	22	2	1	0	0	0	0	0	0	0	0	0	0	0	0	0	0	0	1	0	0	0	0	0	0	0
1_254	2	18	19	1	1	2	1	1	1	1	1	2	1	2	0	0	0	0	0	0	0	1	2	0	0	2	2
1_255	1	20	4	0	0	1	0	0	0	0	1	0	0	0	0	0	1	0	0	0	0	1	0	0	0	0	0
1_256	1	31	21	1	0	1	0	0	1	2	3	1	1	0	0	1	1	0	1	2	2	1	0	1	1	1	0
1_257	2	20	16	0	1	1	1	0	1	1	1	0	0	2	1	0	0	1	2	0	0	2	1	0	0	1	1
1_258	1	23	11	0	2	2	0	0	1	1	2	0	0	0	0	0	0	0	0	1	0	1	0	0	0	1	0
1_259	2	23	5	1	0	1	0	0	0	0	0	1	0	0	0	0	0	0	0	0	0	0	1	0	0	1	1
1_260	2	22	29	2	2	0	0	0	1	1	2	3	1	1	3	2	0	1	0	1	2	2	1	1	2	1	0
1_261	2	20	26	2	2	2	1	1	2	0	1	1	0	1	0	1	2	0	1	1	2	3	1	1	0	1	1
1_262	1	25	3	0	0	0	0	0	1	0	1	0	0	0	0	0	0	0	0	0	0	1	0	0	0	0	1
1_263	2	24	57	3	3	3	2	2	3	0	3	3	3	2	1	2	2	2	3	3	3	3	3	3	2	3	2
1_264	2	25	10	1	0	1	0	1	1	0	0	0	3	3	0	0	0	0	0	0	0	0	0	0	0	0	0
1_265	2	25	7	1	1	1	1	1	0	0	0	1	0	0	0	0	1	0	0	0	0	0	0	0	0	0	2
1_266	1	21	4	0	0	0	0	0	0	0	1	0	0	0	0	0	1	0	1	0	0	1	0	0	0	0	0
1_267	2	24	32	2	2	3	2	1	3	2	3	1	0	0	0	0	3	0	1	1	1	2	1	1	0	3	1
1_268	2	27	2	0	0	2	0	0	0	0	0	0	0	0	0	0	0	0	0	0	0	0	0	0	0	0	3
1_269	1	21	23	2	2	2	0	1	2	0	1	0	0	1	1	1	1	2	0	1	2	0	1	0	0	3	2
1_270	1	20	4	3	0	0	0	0	0	1	0	0	0	0	0	0	0	0	0	0	0	0	0	0	0	0	3
1_271	2	20	8	0	1	0	0	1	1	1	1	0	0	0	0	0	0	0	0	0	0	0	0	0	0	3	1
1_272	2	19	57	3	3	3	3	3	3	3	0	2	3	3	2	1	3	3	3	1	2	2	2	3	3	3	2
1_273	1	40	16	1	1	1	0	0	2	2	2	1	0	1	0	0	1	0	0	0	1	1	0	0	0	2	3
1_274	1	21	2	0	0	0	0	0	0	0	0	0	0	0	1	0	0	0	0	0	0	1	0	0	0	0	3
1_275	1	23	4	1	0	1	0	0	0	1	0	0	0	0	1	0	0	0	0	0	0	0	0	0	0	0	0
1_276	2	20	7	0	0	1	0	0	2	1	1	0	0	0	0	0	0	0	0	0	0	0	0	0	0	2	2
1_277	2	18	0	0	0	0	0	0	0	0	0	0	0	0	0	0	0	0	0	0	0	0	0	0	0	0	3
1_278	1	25	22	1	1	1	1	1	1	1	1	1	1	1	0	0	1	1	2	1	1	1	1	1	1	1	2
1_279	2	20	8	0	1	1	1	1	1	0	1	0	0	0	0	0	0	0	0	0	1	0	0	0	0	1	3
1_280	1	22	28	1	1	2	0	0	1	1	1	1	1	1	0	1	2	1	1	2	2	2	2	2	1	2	3
1_281	1	26	1	0	0	0	0	0	1	0	0	0	0	0	0	0	0	0	0	0	0	0	0	0	0	0	3
1_282	2	27	34	1	0	3	1	0	1	0	0	3	0	0	2	2	3	3	1	3	2	3	3	1	0	2	2
1_283	2	20	12	0	0	1	1	0	1	0	1	1	0	0	0	0	1	0	1	1	1	1	1	0	0	1	2
1_284	2	20	7	0	2	1	2	1	1	0	0	0	0	0	0	0	0	0	0	0	0	0	0	0	0	0	3
1_285	2	20	35	1	1	2	2	1	1	0	2	1	1	0	2	3	2	2	3	2	2	3	1	1	0	2	1
1_286	1	21	6	1	0	1	0	0	0	0	0	0	1	0	0	0	1	0	0	0	1	0	0	1	0	0	2
1_287	2	19	11	0	0	1	1	0	1	0	1	0	0	0	0	1	0	0	1	1	1	1	0	1	0	1	2
1_288	2	20	4	1	0	0	0	0	1	0	1	0	0	0	0	0	0	0	0	0	0	0	0	0	1	0	2
1_289	1	19	37	1	2	1	1	2	1	2	1	1	2	2	1	2	2	2	2	1	2	2	2	1	2	2	0
1_290	1	22	7	1	0	0	0	0	0	0	0	1	0	1	0	0	1	0	1	0	0	1	1	0	0	0	2
1_291	1	23	1	1	0	0	0	0	0	0	0	0	0	0	0	0	0	0	0	0	0	0	0	0	0	0	0
1_292	2	19	33	3	3	3	0	0	1	0	2	3	0	3	3	0	2	0	0	0	3	3	3	0	0	1	2
1_293	2	22	13	3	2	0	0	0	1	0	0	1	1	1	0	0	1	0	0	0	1	0	1	0	0	1	1
1_294	1	24	4	0	0	1	0	0	0	0	0	0	0	0	0	0	0	0	1	0	1	0	0	0	0	1	0
1_295	1	21	37	3	2	2	2	2	1	0	0	1	1	2	3	3	2	0	3	0	1	3	3	0	0	3	1
1_296	2	20	4	0	1	1	0	0	0	1	1	0	0	0	0	0	0	0	0	0	0	0	0	0	0	0	2
1_297	2	19	8	1	0	1	0	0	1	0	1	1	0	0	0	0	0	0	1	0	0	1	1	0	0	0	0
1_298	2	23	8	1	0	0	0	0	0	0	2	0	0	0	0	0	1	0	0	3	0	0	0	0	0	1	2
1_299	2	22	16	0	0	1	0	0	1	0	0	0	1	0	0	1	0	0	1	1	2	2	1	1	1	3	3
1_300	2	43	6	1	0	0	0	0	0	0	0	1	0	1	1	0	1	0	0	1	0	0	0	0	0	0	2
1_301	1	19	13	2	1	1	1	0	1	0	1	1	0	0	0	0	1	0	0	0	0	1	1	0	0	2	1
1_302	1	20	1	0	0	0	0	0	1	0	0	0	0	0	0	0	0	0	0	0	0	0	0	0	0	0	3
1_303	2	22	6	1	1	0	0	0	0	0	1	0	0	0	0	0	0	0	0	0	1	1	0	0	0	1	0
1_304	2	19	19	2	1	2	1	0	0	0	0	1	0	1	1	0	2	0	1	0	2	1	1	1	1	1	1
1_305	2	20	34	1	1	2	2	1	2	1	2	0	2	2	1	0	2	2	2	2	2	2	1	1	2	1	2
1_306	2	19	12	1	0	1	0	0	1	0	1	1	0	1	1	0	1	0	1	1	0	1	1	0	0	0	3
1_307	2	47	26	3	2	2	1	1	1	0	1	1	0	1	1	1	1	1	1	1	1	1	1	1	1	2	1
1_308	2	20	35	1	1	1	2	1	2	0	2	3	1	0	2	2	2	2	0	2	2	0	2	2	2	3	2
1_309	2	20	17	0	0	0	1	1	1	0	1	2	0	2	2	0	2	0	1	0	0	1	2	1	0	0	1
1_310	1	47	12	0	1	1	0	0	1	1	1	0	0	1	1	0	0	1	0	0	1	1	0	0	1	1	0
1_311	1	28	11	3	0	0	1	0	1	0	1	2	0	0	0	0	0	0	0	0	0	3	0	0	0	0	3
1_312	1	23	4	0	0	1	0	0	1	0	1	0	0	0	0	0	0	0	0	0	0	0	0	0	0	1	0
1_313	1	22	9	0	1	1	0	1	0	0	0	1	0	0	0	0	0	0	0	0	1	1	1	0	0	2	2
1_314	1	20	17	0	1	3	0	0	1	0	1	0	1	1	1	0	1	0	1	2	1	1	1	0	0	1	2
1_315	1	21	2	1	0	0	0	0	0	0	0	0	0	0	0	0	0	0	0	0	0	1	0	0	0	0	3
1_316	2	23	1	0	0	0	0	0	0	0	0	0	0	0	0	0	0	0	0	0	0	1	0	0	0	0	3
1_317	2	25	15	1	1	1	0	1	1	1	0	3	0	0	1	0	0	0	0	0	0	3	2	0	0	0	1
1_318	2	21	3	1	0	0	0	0	1	0	1	0	0	0	0	0	0	0	0	0	0	0	0	0	0	0	0
1_319	1	18	8	0	1	2	0	0	1	0	1	0	1	0	0	0	0	0	0	0	1	0	0	0	0	1	3
1_320	1	21	23	0	2	1	0	0	1	0	1	2	1	2	2	0	2	0	2	2	1	2	1	0	0	1	0
1_321	1	25	13	1	0	0	0	0	1	0	1	0	0	0	1	0	1	0	0	1	0	2	1	1	1	2	2
1_322	1	30	14	1	2	1	0	0	1	1	1	1	0	1	0	0	1	0	0	0	1	1	0	1	0	1	1
1_323	2	22	5	2	0	0	0	0	0	0	0	0	0	0	0	1	1	0	0	0	0	1	0	0	0	0	2
1_324	1	21	23	2	1	1	1	0	3	0	3	0	0	0	1	3	0	0	0	0	2	0	0	0	3	3	0
1_325	2	20	27	3	2	3	3	2	1	0	1	1	1	1	0	0	2	0	1	1	1	2	0	1	0	1	2
1_326	1	22	7	0	0	1	1	0	0	1	0	0	0	0	0	0	0	0	1	0	0	1	0	1	0	1	2
1_327	1	25	20	2	1	2	2	0	0	0	1	1	0	1	1	1	1	0	1	0	1	2	1	0	0	2	1
1_328	2	25	19	1	1	2	1	0	0	1	0	0	0	1	1	0	1	1	0	1	1	3	1	1	0	2	2
1_329	2	18	1	0	1	0	0	0	0	0	0	0	0	0	0	0	0	0	0	0	0	0	0	0	0	0	2
1_330	2	20	16	2	1	2	0	0	0	0	1	0	1	0	0	0	0	0	2	2	1	2	1	0	0	1	3
1_331	2	19	29	1	1	2	0	0	1	1	1	1	0	1	2	1	2	0	2	2	3	3	1	3	0	1	3
1_332	1	20	38	1	2	2	2	1	1	1	1	1	2	2	1	2	2	1	2	2	1	3	3	1	3	1	2
1_333	1	24	19	1	0	0	1	0	2	1	2	1	1	1	0	0	1	1	0	1	1	1	2	0	0	2	2
1_334	2	19	20	1	0	2	1	0	2	0	2	0	0	0	2	1	1	0	0	0	1	2	1	1	2	1	0
1_335	1	24	9	0	1	1	0	0	1	1	1	0	0	0	0	0	0	0	0	0	1	0	0	0	0	3	0
1_336	1	22	11	0	1	1	0	0	1	0	1	0	0	0	0	0	0	0	1	0	1	2	1	0	0	2	0
1_337	2	19	5	1	0	1	0	0	0	2	1	0	0	0	0	0	0	0	0	0	0	0	0	0	0	0	3
1_338	1	25	5	0	0	0	0	0	1	0	1	0	0	0	0	0	1	0	0	0	0	2	0	0	0	0	0
1_339	1	21	7	0	0	0	2	0	0	2	0	0	0	0	0	0	0	0	1	0	0	2	0	0	0	0	2
1_340	1	21	3	0	0	0	0	0	0	1	0	0	0	0	0	0	0	0	0	0	1	0	0	0	0	1	1
1_341	2	18	0	0	0	0	0	0	0	0	0	0	0	0	0	0	0	0	0	0	0	0	0	0	0	0	2
1_342	1	19	4	1	1	1	0	0	1	0	0	0	0	0	0	0	0	0	0	0	0	0	0	0	0	0	2
1_343	1	24	14	0	0	1	0	0	1	1	1	1	0	0	0	1	1	1	0	1	1	1	1	1	1	0	0
1_344	2	22	21	1	1	1	0	0	1	2	2	1	1	1	1	0	1	0	0	1	1	2	1	0	0	3	0
1_345	1	20	9	1	1	1	0	0	1	0	2	0	0	1	0	0	1	0	0	0	1	0	0	0	0	0	3
1_346	1	25	1	1	0	0	0	0	0	0	0	0	0	0	0	0	0	0	0	0	0	0	0	0	0	0	0
1_347	1	19	1	1	0	0	0	0	0	0	0	0	0	0	0	0	0	0	0	0	0	0	0	0	0	0	2
1_348	1	23	13	3	0	0	0	0	1	0	1	1	0	1	0	0	1	0	1	0	0	2	1	0	0	1	3
1_349	2	25	7	0	1	0	0	0	0	0	1	0	0	1	1	1	0	0	0	1	0	0	0	0	0	1	0
1_350	2	21	12	0	1	0	1	1	2	1	0	0	0	0	1	0	2	0	0	0	1	1	0	0	0	1	1
1_351	2	21	4	0	0	0	0	0	1	1	0	0	0	0	0	0	0	0	0	0	0	0	0	0	1	1	2
1_352	2	20	11	1	0	0	0	0	2	2	2	0	0	0	0	0	1	0	0	0	0	1	0	0	0	2	0
1_353	2	21	34	3	3	3	0	2	2	0	2	1	1	2	1	2	2	1	0	1	2	2	0	1	1	2	3
1_354	1	21	30	0	0	1	1	1	2	1	2	1	2	1	1	2	2	2	1	2	1	2	1	1	1	2	2
1_355	2	21	20	1	1	1	0	0	1	2	2	1	0	1	0	1	2	1	0	1	1	0	1	1	0	2	2
1_356	2	26	26	1	1	1	2	1	2	2	2	1	1	1	1	1	0	0	0	1	1	0	2	0	2	3	1
1_357	2	19	10	1	0	2	1	0	2	1	1	0	0	0	0	0	0	0	0	0	1	1	0	0	0	0	0
1_358	1	22	12	1	0	2	0	0	1	0	0	0	2	2	0	0	1	0	0	1	1	0	1	0	0	0	2
1_359	2	23	11	1	0	1	1	0	1	0	1	0	0	0	0	0	0	0	0	0	1	3	1	0	0	1	2
1_360	1	22	5	0	0	0	0	0	2	1	1	0	0	0	0	0	0	0	0	0	0	0	0	0	0	1	0
1_361	2	20	21	2	1	1	0	0	1	1	1	0	0	1	0	1	3	1	0	1	3	1	1	0	0	2	0
1_362	2	19	18	1	0	1	2	0	1	0	1	0	1	1	2	2	3	1	0	0	1	0	0	0	1	0	2
1_363	1	19	3	0	0	0	0	0	1	0	1	0	0	0	0	0	0	0	0	0	0	0	0	0	1	0	2
1_364	2	20	21.2	1	0	0	1	0	3	1.2	3	0	1	1	0	0	1	0	0	3	1	1	1	0	0	3	2
1_365	1	23	14	1	1	2	2	1	1	1	1	0	0	0	0	0	1	0	0	0	0	3	0	0	0	0	3
1_366	1	21	1	0	0	0	0	0	0	0	1	0	0	0	0	0	0	0	0	0	0	0	0	0	0	0	2
1_367	2	52	8	0	0	0	0	0	1	1	0	0	0	1	0	0	2	0	0	1	0	1	0	0	0	1	2
1_368	1	57	1	0	0	0	0	0	0	1	0	0	0	0	0	0	0	0	0	0	0	0	0	0	0	0	0
1_369	2	19	26	2	2	2	1	1	2	2	2	0	1	1	1	2	2	0	0	0	2	0	0	1	1	1	2
1_370	1	25	7	0	1	1	1	0	0	0	1	0	0	1	0	0	0	0	0	0	1	0	0	0	0	1	0
1_371	1	37	6	1	0	0	0	0	0	1	0	1	0	0	0	0	0	0	0	0	0	1	1	0	0	1	3
1_372	2	19	15	0	0	0	0	0	1	1	1	1	2	0	1	2	1	1	0	0	2	0	0	0	1	1	2
1_373	1	23	12	2	1	1	0	0	0	1	1	0	0	0	0	1	0	0	2	0	1	2	0	0	0	0	0
1_374	1	21	16	1	0	0	0	0	0	1	1	0	1	1	0	1	1	0	0	1	1	2	0	2	1	2	3
1_375	2	23	21	1	2	0	0	1	2	2	2	2	0	1	0	0	0	0	2	0	2	2	2	0	0	0	0
1_376	1	20	13	0	1	1	0	0	1	0	1	0	0	0	1	0	1	0	0	0	2	2	0	0	0	3	3
1_377	2	20	31	1	1	3	0	0	3	2	3	1	1	0	0	2	1	0	1	1	2	3	1	1	1	3	2
1_378	2	19	31	1	3	3	1	3	1	1	1	3	0	0	0	0	1	0	3	1	2	1	1	3	1	1	2
1_379	1	21	3	0	0	1	0	0	0	0	1	0	0	0	1	0	0	0	0	0	0	0	0	0	0	0	3
1_380	2	22	22	1	2	2	1	1	1	3	2	0	0	0	0	1	1	0	1	2	0	0	1	0	0	3	2
1_381	1	21	13	0	0	0	0	2	1	1	2	2	1	1	0	0	0	0	0	0	0	0	2	0	0	1	3
1_382	2	19	7	0	0	2	1	0	0	0	0	0	0	0	0	1	0	0	0	0	0	3	0	0	0	0	2
1_383	2	21	8	0	1	1	0	0	0	0	1	0	0	1	0	0	1	0	1	1	1	0	0	0	0	0	0
1_384	2	24	21	1	1	2	1	1	1	0	1	0	1	1	0	0	1	0	0	3	2	1	0	0	1	3	2
1_385	2	20	9	0	1	2	0	0	1	0	0	0	0	0	2	0	0	0	0	0	1	2	0	0	0	0	2
1_386	2	21	2	0	0	1	1	0	0	0	0	0	0	0	0	0	0	0	0	0	0	0	0	0	0	0	1
1_387	2	25	5	0	0	1	0	0	2	0	0	0	0	0	0	0	0	0	0	0	0	2	0	0	0	0	0
1_388	2	20	16	1	1	0	1	0	2	0	2	0	0	0	0	3	0	0	0	3	2	1	0	0	0	0	1
1_389	2	19	4	0	0	1	0	0	1	0	1	0	0	0	0	0	0	0	0	0	0	0	0	0	0	1	3
1_390	2	21	9	1	0	1	1	0	0	0	1	0	0	1	0	0	0	0	0	0	1	3	0	0	0	0	1
1_391	2	25	18	0	0	2	1	1	1	3	2	0	0	1	1	1	1	1	2	1	0	0	0	0	0	0	3
1_392	1	21	36	3	3	3	1	2	2	2	2	2	0	2	0	2	0	1	3	0	2	3	2	0	0	1	2
1_393	1	18	6	1	0	0	0	0	0	0	0	0	1	1	0	1	0	1	0	0	1	0	0	0	0	0	2
1_394	2	19	6	1	0	1	0	0	0	0	0	0	1	0	2	0	0	0	0	0	0	1	0	0	0	0	0
1_395	2	20	6	1	0	1	0	0	0	0	1	0	0	0	1	1	1	0	0	0	0	0	0	0	0	0	1
1_396	2	20	22	2	2	2	1	1	2	1	2	1	0	1	1	0	0	0	0	0	0	2	2	0	0	2	1
1_397	2	19	5	0	0	1	1	0	1	0	1	0	0	0	0	0	0	0	0	0	1	0	0	0	0	0	1
1_398	1	18	10	0	1	1	0	0	1	0	1	0	0	0	0	0	0	0	1	1	1	1	1	0	1	0	0
1_399	2	19	31	2	2	1	0	0	2	2	2	3	2	1	1	1	0	0	1	2	2	1	2	1	1	2	0
1_400	2	24	2	0	0	1	0	0	0	0	0	1	0	0	0	0	0	0	0	0	0	0	0	0	0	0	0
1_401	2	56	5	1	1	1	1	1	0	0	0	0	0	0	0	0	0	0	0	0	0	0	0	0	0	0	3
1_402	2	35	11	1	1	2	2	1	0	0	0	1	0	1	1	1	0	0	0	0	0	0	0	0	0	0	1
1_403	1	21	34	1	1	1	0	1	1	1	1	3	0	2	2	3	1	0	3	0	3	2	3	2	0	3	2
1_404	2	22	6	0	0	2	0	0	0	0	1	0	0	1	0	0	1	0	0	0	0	0	0	0	0	1	0
1_405	1	49	0	0	0	0	0	0	0	0	0	0	0	0	0	0	0	0	0	0	0	0	0	0	0	0	0
1_406	1	23	5	0	0	0	0	0	1	0	1	0	0	0	0	0	0	0	1	0	0	1	0	0	0	1	0
1_407	1	52	13	1	1	1	0	0	1	1	1	0	0	0	0	0	1	0	0	1	0	3	0	0	1	1	3
1_408	1	21	11	1	0	0	0	0	0	1	0	1	0	1	0	0	0	0	0	0	1	2	1	1	1	1	1
1_409	2	21	22	2	3	3	1	0	1	3	1	2	1	1	0	0	1	0	0	0	1	0	0	0	0	2	1
1_410	1	24	6	2	1	0	0	0	2	0	0	0	0	0	0	0	0	0	0	0	1	0	0	0	0	0	0
1_411	2	36	5	0	0	0	0	0	1	1	1	1	0	0	0	0	0	0	0	0	0	1	0	0	0	0	3
1_412	1	20	38	3	2	2	1	1	1	2	1	1	2	2	1	2	1	2	2	2	1	3	2	1	2	1	1
1_413	2	21	20	1	0	2	1	0	2	1	1	2	1	0	1	1	2	0	0	1	0	1	0	0	0	3	2
1_414	1	27	3	0	0	0	0	0	1	0	0	1	0	0	0	0	0	0	1	0	0	0	0	0	0	0	0
1_415	1	56	14	1	1	1	0	0	1	1	1	1	0	1	0	0	0	0	0	1	0	1	1	1	0	2	3
1_416	1	33	1	0	0	0	0	0	0	1	0	0	0	0	0	0	0	0	0	0	0	0	0	0	0	0	0
1_417	2	20	20	2	0	2	0	0	2	0	1	0	1	0	0	0	3	0	0	1	2	2	1	0	0	3	3
1_418	2	18	23	3	2	3	2	2	2	2	2	0	2	0	0	0	1	0	0	0	0	0	0	0	0	2	2
1_419	2	23	1	0	0	1	0	0	0	0	0	0	0	0	0	0	0	0	0	0	0	0	0	0	0	0	0
1_420	2	22	7	0	0	1	1	0	0	0	0	0	0	0	0	1	1	0	0	0	0	2	0	0	0	1	0
1_421	1	24	16	0	1	1	0	0	1	2	1	1	0	1	1	1	1	0	0	1	1	1	1	0	0	1	0
1_422	1	22	0	0	0	0	0	0	0	0	0	0	0	0	0	0	0	0	0	0	0	0	0	0	0	0	0
1_423	2	20	22	0	0	1	0	0	3	1	3	2	0	0	1	1	1	0	1	1	0	3	1	1	0	2	0
1_424	1	21	2	2	0	0	0	0	0	0	0	0	0	0	0	0	0	0	0	0	0	0	0	0	0	0	2
1_425	1	20	1	1	0	0	0	0	0	0	0	0	0	0	0	0	0	0	0	0	0	0	0	0	0	0	2
1_426	2	19	2	0	0	0	0	0	1	0	1	0	0	0	0	0	0	0	0	0	0	0	0	0	0	0	0
1_427	1	23	13	1	1	0	0	0	2	0	2	1	0	0	0	0	1	0	0	2	0	1	0	0	0	2	3
1_428	2	19	3	0	0	0	0	0	0	1	0	0	0	0	0	0	0	0	0	0	1	1	0	0	0	0	1

## Sheet: Survey2
Survey2_ID	Sex_1Male_2Female	Age	VDS_Time1	T1item01	T1item02	T1item03	T1item04	T1item05	T1item06	T1item07	T1item08	T1item09	T1item10	T1item11	T1item12	T1item13	T1item14	T1item15	T1item16	T1item17	T1item18	T1item19	T1item20	T1item21	T1item22	T1item23	VDS_Time2	T2item01	T2item02	T2item03	T2item04	T2item05	T2item06	T2item07	T2item08	T2item09	T2item10	T2item11	T2item12	T2item13	T2item14	T2item15	T2item16	T2item17	T2item18	T2item19	T2item20	T2item21	T2item22
2_001	1	39	2	0	0	0	0	0	1	0	1	0	0	0	0	0	0	0	0	0	0	0	0	0	0	0	3	1	1	1	0	0	0	0	0	0	0	0	0	0	0	0	0	0	0	0	0	0	0
2_002	1	43	4	0	0	1	0	0	1	0	1	0	0	0	0	1	0	0	0	0	0	0	0	0	0	0	3	0	0	1	0	0	1	0	1	0	0	0	0	0	0	0	0	0	0	0	0	0	0
2_003	1	28	3	0	0	1	1	0	0	0	0	1	0	0	0	0	0	0	0	0	0	0	0	0	0	0	0	0	0	0	0	0	0	0	0	0	0	0	0	0	0	0	0	0	0	0	0	0	0
2_004	1	43	3	0	0	0	0	0	0	1	1	0	0	0	0	0	0	0	0	0	0	0	0	0	0	1	2	0	0	0	0	0	0	0	1	0	0	0	0	0	0	0	0	0	0	0	0	0	0
2_005	2	52	0	0	0	0	0	0	0	0	0	0	0	0	0	0	0	0	0	0	0	0	0	0	0	0	0	0	0	0	0	0	0	0	0	0	0	0	0	0	0	0	0	0	0	0	0	0	0
2_006	2	49	17	2	0	2	2	0	2	0	2	2	0	2	3	0	0	0	0	0	0	0	0	0	0	0	14	1	1	1	1	0	1	1	2	1	0	1	2	0	0	0	0	0	0	0	1	0	0
2_007	1	42	2	0	0	0	0	0	1	0	1	0	0	0	0	0	0	0	0	0	0	0	0	0	0	0	4	0	0	1	1	0	1	0	1	0	0	0	0	0	0	0	0	0	0	0	0	0	0
2_008	2	49	10	1	1	1	0	0	1	0	1	2	0	1	1	0	0	0	0	0	0	0	0	0	0	1	20	1	2	2	0	0	1	1	1	2	1	1	1	0	1	0	1	1	1	1	1	0	0
2_009	2	35	7	0	0	0	0	0	1	1	1	1	1	1	0	0	1	0	0	0	0	0	0	0	0	0	15	0	0	1	1	0	1	1	2	1	1	2	1	0	1	0	0	0	0	0	2	0	0
2_010	1	35	5	3	1	1	0	0	0	0	0	0	0	0	0	0	0	0	0	0	0	0	0	0	0	0	0	0	0	0	0	0	0	0	0	0	0	0	0	0	0	0	0	0	0	0	0	0	0
2_011	2	32	1	0	0	0	0	0	0	0	1	0	0	0	0	0	0	0	0	0	0	0	0	0	0	0	1	0	0	0	0	0	0	0	1	0	0	0	0	0	0	0	0	0	0	0	0	0	0
2_012	2	24	14	2	1	2	1	1	0	0	0	1	0	0	0	0	1	0	0	0	1	1	1	1	0	1	9	1	1	2	1	0	1	0	1	0	0	1	1	0	0	0	0	0	0	0	0	0	0
2_013	1	38	12	1	0	0	0	0	1	1	1	2	0	0	0	0	0	0	0	0	1	1	1	1	1	1	2	0	0	0	0	0	1	0	1	0	0	0	0	0	0	0	0	0	0	0	0	0	0
2_014	1	42	4	0	0	0	0	0	1	0	1	0	0	0	0	0	0	0	0	0	0	0	0	0	2	0	6	0	1	0	0	0	1	0	1	0	0	0	1	0	0	0	0	0	0	0	0	0	2
2_015	2	40	3	0	1	0	0	0	1	0	1	0	0	0	0	0	0	0	0	0	0	0	0	0	0	0	2	0	0	0	0	0	1	0	1	0	0	0	0	0	0	0	0	0	0	0	0	0	0
2_016	1	53	32	0	1	1	0	2	3	2	1	1	2	3	3	3	1	0	0	1	1	2	1	1	0	3	24	1	0	1	1	1	1	2	1	1	1	2	2	1	0	1	1	2	1	1	0	1	1
2_017	1	35	23	1	1	1	1	1	1	1	1	1	1	1	1	1	1	1	1	1	1	1	1	1	1	1	13	1	1	1	1	0	2	1	1	0	0	1	1	1	1	0	0	0	0	0	0	0	0
2_018	2	22	0	0	0	0	0	0	0	0	0	0	0	0	0	0	0	0	0	0	0	0	0	0	0	0	2	0	0	0	0	0	1	0	1	0	0	0	0	0	0	0	0	0	0	0	0	0	0
2_019	2	39	0	0	0	0	0	0	0	0	0	0	0	0	0	0	0	0	0	0	0	0	0	0	0	0	0	0	0	0	0	0	0	0	0	0	0	0	0	0	0	0	0	0	0	0	0	0	0
2_020	1	28	14	1	0	1	1	0	2	0	2	1	0	1	1	0	0	0	1	0	1	1	0	0	0	1	14	1	1	1	0	0	1	0	2	1	0	1	1	0	1	0	1	1	0	1	0	0	0
2_021	2	45	4	1	1	0	0	0	0	0	0	0	1	1	0	0	0	0	0	0	0	0	0	0	0	0	4	1	1	1	1	0	0	0	0	0	0	0	0	0	0	0	0	0	0	0	0	0	0
2_022	1	46	17	2	2	2	0	0	2	0	0	2	0	2	2	2	1	0	0	0	0	0	0	0	0	0	13	0	1	0	0	1	1	0	1	1	0	1	1	1	1	1	0	1	0	0	0	1	0
2_023	1	38	0	0	0	0	0	0	0	0	0	0	0	0	0	0	0	0	0	0	0	0	0	0	0	0	4	1	1	1	0	0	0	0	0	0	0	0	0	1	0	0	0	0	0	0	0	0	0
2_024	1	35	8	1	1	0	0	0	1	0	1	0	0	1	0	1	0	1	0	0	0	0	0	0	0	1	5	0	0	1	0	0	1	0	1	1	0	0	0	0	0	0	0	0	0	0	0	0	0
2_025	2	38	4	0	1	1	0	0	1	0	1	0	0	0	0	0	0	0	0	0	0	0	0	0	0	0	3	0	0	0	0	0	0	0	1	1	0	0	0	0	0	0	0	0	0	0	0	0	0
2_026	1	32	3	1	0	0	0	0	1	0	1	0	0	0	0	0	0	0	0	0	0	0	0	0	0	0	3	1	0	0	0	0	1	0	1	0	0	0	0	0	0	0	0	0	0	0	0	0	0
2_027	2	38	15	1	1	1	1	1	1	1	1	1	0	1	0	1	1	0	1	1	0	1	0	0	0	0	15	1	1	2	2	2	1	1	1	1	1	1	0	0	0	0	0	0	0	0	0	0	0
2_028	1	32	13	1	1	1	0	0	1	0	1	0	1	1	1	1	1	0	0	0	1	0	0	0	1	1	18	1	1	1	0	0	1	0	1	1	1	1	1	1	1	0	1	1	1	1	1	1	1
2_029	1	41	2	0	0	1	0	0	0	0	1	0	0	0	0	0	0	0	0	0	0	0	0	0	0	0	1	0	0	0	0	0	0	0	1	0	0	0	0	0	0	0	0	0	0	0	0	0	0
2_030	1	42	11	1	1	0	0	1	1	0	1	0	0	1	1	1	1	0	0	0	0	1	0	0	0	1	12	1	1	1	0	0	1	0	1	0	0	1	1	1	0	0	1	0	1	1	0	0	0
2_031	1	49	14	2	2	0	0	0	2	1	1	1	0	0	0	1	1	0	1	0	0	1	0	0	0	1	9	1	1	0	0	0	1	1	1	0	0	0	0	1	1	0	0	0	0	0	0	0	1
2_032	2	28	4	0	0	0	0	0	1	1	1	0	0	0	1	0	0	0	0	0	0	0	0	0	0	0	7	0	1	0	1	0	1	0	1	1	0	1	1	0	0	0	0	0	0	0	0	0	0
2_033	2	40	0	0	0	0	0	0	0	0	0	0	0	0	0	0	0	0	0	0	0	0	0	0	0	0	0	0	0	0	0	0	0	0	0	0	0	0	0	0	0	0	0	0	0	0	0	0	0
2_034	1	31	2	1	0	1	0	0	0	0	0	0	0	0	0	0	0	0	0	0	0	0	0	0	0	0	0	0	0	0	0	0	0	0	0	0	0	0	0	0	0	0	0	0	0	0	0	0	0
2_035	1	50	33	2	2	2	1	1	3	2	2	2	0	2	0	1	2	2	2	2	2	1	1	0	0	1	14	0	0	1	1	0	2	2	2	2	1	0	0	0	1	0	1	0	0	0	0	0	0
2_036	2	52	12	1	1	1	1	0	2	1	1	0	0	0	0	2	0	0	0	0	0	0	0	1	0	1	7	0	1	1	0	0	1	1	1	0	1	0	0	1	0	0	0	0	0	0	0	0	0
2_037	1	44	10	0	0	1	0	0	1	1	1	1	0	0	1	1	1	0	0	1	0	0	0	0	0	1	23	1	1	1	0	0	1	1	1	1	0	1	1	1	1	1	1	1	2	2	2	2	0
2_038	1	42	6	0	0	1	0	0	2	1	1	0	0	1	0	0	0	0	0	0	0	0	0	0	0	0	2	0	0	0	0	0	1	0	1	0	0	0	0	0	0	0	0	0	0	0	0	0	0
2_039	2	34	19	0	1	1	1	1	1	1	1	1	1	1	1	1	1	1	1	1	0	1	1	0	0	1	4	0	1	0	0	1	0	0	0	0	0	0	0	0	1	0	0	0	0	0	0	0	0
2_040	1	42	5	1	0	2	0	0	1	0	1	0	0	0	0	0	0	0	0	0	0	0	0	0	0	0	2	0	0	0	0	0	1	0	1	0	0	0	0	0	0	0	0	0	0	0	0	0	0
2_041	1	39	4	0	0	1	0	0	1	0	1	1	0	0	0	0	0	0	0	0	0	0	0	0	0	0	3	0	0	0	0	0	1	1	1	0	0	0	0	0	0	0	0	0	0	0	0	0	0
2_042	2	49	12	0	0	0	0	0	1	0	1	2	2	0	2	0	0	0	0	0	2	0	0	0	0	2	12	0	0	0	0	0	1	0	1	2	0	2	2	0	1	0	0	0	1	0	0	0	0
2_043	2	38	33	2	2	2	1	1	0	3	3	3	1	2	2	0	1	2	2	2	2	0	1	0	0	1	19	1	1	1	1	1	0	1	0	2	0	2	3	0	1	0	1	0	1	1	1	0	0
2_044	1	46	6	1	0	0	0	0	0	0	0	2	0	1	0	0	1	1	0	0	0	0	0	0	0	0	0	0	0	0	0	0	0	0	0	0	0	0	0	0	0	0	0	0	0	0	0	0	0
2_045	1	46	7	0	0	1	0	0	1	1	1	0	1	0	0	1	1	0	0	0	0	0	0	0	0	0	5	0	0	1	0	0	1	1	1	0	1	0	0	0	0	0	0	0	0	0	0	0	0
2_046	1	42	2	1	0	0	0	0	1	0	0	0	0	0	0	0	0	0	0	0	0	0	0	0	0	0	0	0	0	0	0	0	0	0	0	0	0	0	0	0	0	0	0	0	0	0	0	0	0
2_047	2	52	6	0	1	1	1	1	1	0	1	0	0	0	0	0	0	0	0	0	0	0	0	0	0	0	8	0	1	1	1	1	1	1	1	0	0	0	0	0	1	0	0	0	0	0	0	0	0
2_048	2	40	8	0	0	1	0	0	1	0	1	1	1	1	1	0	1	0	0	0	0	0	0	0	0	0	6	1	1	1	0	0	0	0	1	0	1	1	0	0	0	0	0	0	0	0	0	0	0
2_049	1	37	3	0	0	0	0	0	1	0	2	0	0	0	0	0	0	0	0	0	0	0	0	0	0	0	3	0	0	0	0	0	0	0	2	0	0	0	0	0	0	0	0	0	0	0	0	0	0
2_050	2	28	20	1	1	1	1	1	1	1	1	1	0	1	1	1	1	0	1	1	1	1	1	1	0	1	10	1	1	1	0	0	1	1	1	0	0	1	1	0	0	0	0	1	0	0	0	0	0
2_051	1	37	5	0	0	0	0	0	0	0	1	1	1	0	0	0	0	0	1	0	0	1	0	0	0	0	4	0	0	1	0	0	0	0	1	0	1	0	0	0	0	0	0	0	0	1	0	0	0
2_052	1	41	11	1	1	1	1	0	1	1	1	1	1	1	1	0	0	0	0	0	0	0	0	0	0	0	0	0	0	0	0	0	0	0	0	0	0	0	0	0	0	0	0	0	0	0	0	0	0
2_053	2	29	2	1	0	1	0	0	0	0	0	0	0	0	0	0	0	0	0	0	0	0	0	0	0	0	7	1	0	1	1	0	0	1	0	0	0	0	1	0	0	0	1	0	0	0	0	0	0
2_054	1	53	2	0	0	0	0	0	1	0	1	0	0	0	0	0	0	0	0	0	0	0	0	0	0	0	4	0	1	0	0	0	1	1	1	0	0	0	0	0	0	0	0	0	0	0	0	0	0
2_055	1	32	16	1	1	2	2	1	1	1	1	1	0	1	0	0	1	0	0	1	1	0	0	0	0	1	18	2	1	1	2	1	1	1	1	1	0	2	2	0	1	0	0	0	0	0	1	0	0
2_056	2	44	7	0	0	0	0	0	0	0	1	1	0	1	1	0	1	0	0	0	0	0	1	0	0	1	7	0	0	2	0	0	0	1	1	1	0	1	0	0	1	0	0	0	0	0	0	0	0
2_057	1	48	69	3	3	3	3	3	3	3	3	3	3	3	3	3	3	3	3	3	3	3	3	3	3	3	57	3	3	3	2	3	3	3	3	3	2	3	2	0	3	2	3	3	3	1	3	3	0
2_058	1	23	5	0	0	0	0	0	1	1	2	0	0	0	0	0	0	0	0	1	0	0	0	0	0	0	1	0	0	0	0	0	0	0	1	0	0	0	0	0	0	0	0	0	0	0	0	0	0
2_059	1	29	6	0	1	0	0	0	1	0	1	1	0	1	1	0	0	0	0	0	0	0	0	0	0	0	3	0	0	0	0	0	0	0	1	1	0	1	0	0	0	0	0	0	0	0	0	0	0
2_060	1	40	8	0	0	0	0	0	1	0	1	1	2	1	1	1	0	0	0	0	0	0	0	0	0	0	12	0	1	1	0	0	1	0	1	2	2	2	1	1	0	0	0	0	0	0	0	0	0
2_061	1	32	2	0	0	0	0	0	1	0	1	0	0	0	0	0	0	0	0	0	0	0	0	0	0	0	1	0	0	0	0	0	0	0	1	0	0	0	0	0	0	0	0	0	0	0	0	0	0
2_062	1	34	19	1	1	2	1	1	2	1	2	1	0	0	2	2	0	1	1	0	0	0	0	0	0	1	23	2	1	1	1	1	2	2	2	1	2	0	2	2	0	0	1	0	0	2	0	0	0
2_063	1	45	1	0	0	0	0	0	0	0	1	0	0	0	0	0	0	0	0	0	0	0	0	0	0	0	1	0	0	0	0	0	0	0	1	0	0	0	0	0	0	0	0	0	0	0	0	0	0
2_064	1	43	0	0	0	0	0	0	0	0	0	0	0	0	0	0	0	0	0	0	0	0	0	0	0	0	0	0	0	0	0	0	0	0	0	0	0	0	0	0	0	0	0	0	0	0	0	0	0
2_065	1	44	10	1	1	1	0	0	0	1	1	0	0	1	1	0	1	0	0	0	0	1	0	0	0	1	11	1	0	1	0	0	1	1	1	0	0	1	1	0	1	0	1	0	1	0	1	0	0
2_066	1	47	11	0	0	0	0	0	3	2	3	1	0	1	1	0	0	0	0	0	0	0	0	0	0	0	8	0	0	0	0	0	3	1	3	0	0	0	1	0	0	0	0	0	0	0	0	0	0
2_067	1	26	5	0	0	1	0	0	2	0	1	0	0	0	0	0	1	0	0	0	0	0	0	0	0	0	3	0	0	0	0	0	1	1	1	0	0	0	0	0	0	0	0	0	0	0	0	0	0
2_068	1	43	10	0	1	1	0	0	1	0	1	0	0	1	0	0	0	0	0	1	1	0	1	1	0	1	16	0	1	1	0	0	1	2	1	2	0	1	0	0	1	0	1	1	0	0	1	1	0
2_069	1	41	8	0	0	1	0	0	1	0	1	1	0	1	1	0	0	0	0	0	1	0	1	0	0	0	3	0	0	0	0	0	1	0	1	0	0	1	0	0	0	0	0	0	0	0	0	0	0
2_070	2	38	2	0	1	1	0	0	0	0	0	0	0	0	0	0	0	0	0	0	0	0	0	0	0	0	3	0	1	1	0	0	0	1	0	0	0	0	0	0	0	0	0	0	0	0	0	0	0
2_071	2	38	0	0	0	0	0	0	0	0	0	0	0	0	0	0	0	0	0	0	0	0	0	0	0	0	2	0	0	0	0	0	1	0	1	0	0	0	0	0	0	0	0	0	0	0	0	0	0
2_072	1	29	0	0	0	0	0	0	0	0	0	0	0	0	0	0	0	0	0	0	0	0	0	0	0	0	1	0	0	0	0	0	0	0	1	0	0	0	0	0	0	0	0	0	0	0	0	0	0
2_073	1	37	16	0	1	1	1	1	1	1	1	1	1	1	1	0	1	0	1	1	0	1	0	0	0	1	17	1	1	1	1	1	1	1	1	1	0	1	1	0	1	0	1	1	1	1	0	0	0
2_074	1	52	12	0	1	0	0	1	2	0	2	1	1	1	1	0	0	0	0	0	0	1	0	0	0	1	13	1	1	1	0	0	2	0	2	0	0	1	1	0	0	0	1	0	1	0	0	1	0
2_075	2	39	3	1	0	0	0	0	1	0	1	0	0	0	0	0	0	0	0	0	0	0	0	0	0	0	2	0	0	0	0	0	1	0	1	0	0	0	0	0	0	0	0	0	0	0	0	0	0
2_076	1	45	10	2	2	2	2	0	0	0	1	0	0	0	1	0	0	0	0	0	0	0	0	0	0	0	15	0	2	2	0	0	3	3	3	1	0	0	0	1	0	0	0	0	0	0	0	0	0
2_077	1	30	11	0	0	1	0	0	2	2	2	0	0	0	0	0	0	0	1	0	0	1	0	0	0	2	6	0	0	0	0	0	1	0	1	0	0	0	0	0	0	0	1	0	0	1	0	0	0
2_078	1	54	5	0	0	0	0	0	1	1	1	0	0	0	0	1	0	0	0	1	0	0	0	0	0	0	3	0	1	0	0	0	0	0	1	0	0	0	0	1	0	0	0	0	0	0	0	0	0
2_079	1	48	7	1	1	0	0	0	1	0	1	1	0	0	0	0	1	1	0	0	0	0	0	0	0	0	8	1	1	1	0	0	0	1	2	1	0	1	0	0	0	0	0	0	0	0	0	0	0
2_080	2	37	3	0	0	0	0	0	0	0	2	0	0	0	0	0	0	0	0	0	0	0	0	0	0	1	3	0	0	0	0	0	2	0	1	0	0	0	0	0	0	0	0	0	0	0	0	0	0
2_081	1	46	3	0	0	0	0	0	1	1	0	0	0	0	0	0	0	0	0	0	0	0	0	0	0	1	25	1	1	1	1	1	2	2	1	1	1	1	1	1	1	1	1	1	1	1	1	0	1
2_082	1	32	25	1	1	1	1	0	2	1	1	2	1	2	2	1	2	0	1	0	1	1	1	1	1	1	27	1	1	1	0	0	1	2	1	2	1	2	2	1	2	2	1	1	1	1	1	2	0
2_083	1	43	29	0	0	2	2	1	3	1	3	0	0	0	1	0	2	3	2	1	2	2	1	2	0	1	27	1	1	2	1	2	2	1	1	1	2	1	0	0	1	1	0	1	1	2	1	1	2
2_084	2	27	3	0	1	1	0	0	0	1	0	0	0	0	0	0	0	0	0	0	0	0	0	0	0	0	5	0	0	1	0	0	0	1	1	0	0	0	0	0	1	0	0	0	0	0	0	0	0
2_085	1	32	21	1	2	0	0	1	1	1	1	1	1	0	0	0	1	3	1	1	0	1	1	2	1	1	14	0	1	1	0	1	2	1	0	0	1	0	1	0	0	1	1	1	1	0	1	0	0
2_086	1	35	26	1	2	1	1	1	1	1	1	1	1	1	1	1	1	1	1	1	1	1	2	1	1	2	26	0	0	0	1	1	1	1	1	2	2	2	2	1	1	1	1	1	1	0	1	2	2
2_087	2	38	25	1	1	2	0	0	1	1	1	2	1	2	2	2	1	1	1	1	1	1	1	1	0	1	11	1	0	0	0	0	1	1	1	0	0	0	2	1	0	0	0	1	1	0	0	0	1
2_088	2	43	22	1	1	2	2	0	1	1	2	3	0	2	0	0	1	0	0	0	2	0	2	0	0	2	24	2	2	2	1	0	1	1	1	2	0	2	1	0	2	0	1	1	2	0	2	0	0
2_089	1	44	5	0	0	0	0	0	0	0	1	0	1	1	1	0	0	0	0	0	0	0	0	0	0	1	2	0	0	1	0	0	0	0	1	0	0	0	0	0	0	0	0	0	0	0	0	0	0
2_090	1	38	11	0	0	0	0	0	0	0	2	3	0	3	3	0	0	0	0	0	0	0	0	0	0	0	4	0	0	0	0	0	1	0	1	0	0	1	1	0	0	0	0	0	0	0	0	0	0
2_091	1	44	8	1	0	0	0	0	1	1	1	0	0	0	0	0	0	0	0	0	0	0	0	1	1	2	25	1	1	1	1	1	1	1	1	1	1	1	1	1	1	1	1	1	1	1	1	1	1
2_092	1	35	8	1	1	1	1	0	1	0	0	1	1	0	0	0	0	0	0	0	0	0	0	0	0	1	7	0	1	1	1	0	0	0	1	0	0	1	1	0	0	0	0	0	0	0	0	0	0
2_093	1	54	4	0	0	0	1	0	1	0	0	0	0	0	0	1	1	0	0	0	0	0	0	0	0	0	4	0	0	0	1	0	0	0	1	0	0	0	0	1	0	0	0	0	0	0	0	1	0
2_094	2	49	4	1	1	1	0	0	0	0	0	0	0	0	0	1	0	0	0	0	0	0	0	0	0	0	7	0	2	2	0	0	0	0	0	0	0	1	0	0	1	0	0	0	0	0	0	0	0
2_095	1	33	7	0	1	1	0	0	1	1	1	0	1	0	0	0	0	0	0	0	0	0	0	0	0	1	4	0	0	0	0	0	1	0	1	0	1	0	0	0	0	0	0	0	0	0	0	0	0
2_096	1	40	6	0	0	0	0	0	2	1	2	0	0	0	0	0	0	0	0	0	0	0	0	0	0	1	4	0	0	0	0	0	1	1	1	0	0	0	0	0	0	0	0	0	0	0	0	0	0
2_097	2	55	0	0	0	0	0	0	0	0	0	0	0	0	0	0	0	0	0	0	0	0	0	0	0	0	1	0	0	0	0	0	0	0	1	0	0	0	0	0	0	0	0	0	0	0	0	0	0
2_098	1	33	5	0	0	0	0	0	2	1	2	0	0	0	0	0	0	0	0	0	0	0	0	0	0	0	1	0	0	1	0	0	0	0	0	0	0	0	0	0	0	0	0	0	0	0	0	0	0
2_099	1	52	1	0	0	0	0	0	1	0	0	0	0	0	0	0	0	0	0	0	0	0	0	0	0	0	1	0	0	0	0	0	0	0	1	0	0	0	0	0	0	0	0	0	0	0	0	0	0
2_100	1	45	0	0	0	0	0	0	0	0	0	0	0	0	0	0	0	0	0	0	0	0	0	0	0	0	0	0	0	0	0	0	0	0	0	0	0	0	0	0	0	0	0	0	0	0	0	0	0
2_101	1	49	2	0	0	0	1	0	0	0	1	0	0	0	0	0	0	0	0	0	0	0	0	0	0	0	2	1	0	0	0	0	1	0	0	0	0	0	0	0	0	0	0	0	0	0	0	0	0
2_102	2	38	6	2	0	0	0	2	0	1	1	0	0	0	0	0	0	0	0	0	0	0	0	0	0	0	9	0	1	1	2	0	1	0	1	1	0	1	1	0	0	0	0	0	0	0	0	0	0
2_103	1	73	10	0	0	1	0	0	1	1	1	0	1	1	1	0	1	0	0	0	0	1	0	1	0	0	10	0	1	0	0	0	1	0	1	1	1	1	0	0	0	0	1	0	0	1	1	0	0
2_104	1	47	7	0	0	1	1	0	1	0	1	1	0	1	1	0	0	0	0	0	0	0	0	0	0	0	6	0	1	0	0	0	1	0	1	1	0	1	1	0	0	0	0	0	0	0	0	0	0
2_105	1	28	4	0	0	0	0	0	1	0	1	1	0	1	0	0	0	0	0	0	0	0	0	0	0	0	1	0	0	0	0	0	0	0	0	1	0	0	0	0	0	0	0	0	0	0	0	0	0
2_106	1	26	9	1	1	0	0	0	1	0	2	1	0	0	0	0	0	0	0	0	1	0	0	1	0	1	23	0	1	1	1	1	1	1	1	1	1	1	1	1	1	1	1	1	1	2	1	1	1
2_107	2	47	9	0	1	1	0	0	0	0	0	2	0	1	0	0	0	0	0	0	0	1	1	0	0	2	4	0	2	2	0	0	0	0	0	0	0	0	0	0	0	0	0	0	0	0	0	0	0
2_108	2	36	39	2	2	2	2	2	3	2	3	2	2	1	1	1	2	2	1	1	1	1	2	1	1	2	28	1	2	2	2	1	2	2	2	2	1	1	1	0	2	1	0	0	1	1	1	1	0
2_109	1	46	6	0	0	0	0	0	2	2	1	0	0	0	0	0	0	0	0	0	0	0	0	0	0	1	9	0	0	1	0	0	2	2	2	1	0	1	0	0	0	0	0	0	0	0	0	0	0
2_110	2	31	12	1	1	1	1	0	1	0	1	0	0	0	0	2	1	0	0	0	1	0	0	0	2	0	11	0	0	2	0	0	0	1	1	0	0	0	0	1	1	0	1	0	0	0	2	1	1
2_111	1	37	1	0	0	0	0	0	1	0	0	0	0	0	0	0	0	0	0	0	0	0	0	0	0	0	2	0	0	1	0	0	1	0	0	0	0	0	0	0	0	0	0	0	0	0	0	0	0
2_112	1	52	34	1	2	2	2	1	2	1	2	2	0	1	2	2	2	1	0	1	2	2	1	1	2	2	33	2	2	2	2	2	2	1	2	2	1	2	2	1	1	0	0	2	1	1	1	1	2
2_113	1	44	27	2	2	2	1	1	1	1	0	2	2	2	1	1	1	1	1	1	1	1	1	1	0	1	21	1	1	1	1	1	1	0	0	1	1	1	1	1	1	1	1	1	1	1	1	1	1
2_114	1	43	7	1	0	1	0	0	1	1	1	1	0	0	0	0	1	0	0	0	0	0	0	0	0	0	5	0	0	1	0	0	1	1	1	0	0	0	0	0	1	0	0	0	0	0	0	0	0
2_115	1	30	3	0	0	0	0	0	1	1	1	0	0	0	0	0	0	0	0	0	0	0	0	0	0	0	5	0	0	0	0	0	2	1	2	0	0	0	0	0	0	0	0	0	0	0	0	0	0
2_116	1	57	18	0	2	0	0	0	1	0	1	0	0	2	1	0	1	1	1	1	1	0	2	1	0	3	15	0	2	1	0	0	1	0	0	2	1	1	0	1	1	0	1	0	0	1	1	1	0
2_117	1	37	6	0	0	0	0	0	1	1	1	1	0	1	1	0	0	0	0	0	0	0	0	0	0	0	8	1	1	0	0	0	1	1	1	1	0	1	0	0	0	0	0	0	0	0	0	0	0
2_118	2	43	7	0	0	0	0	0	1	1	1	1	1	1	0	0	1	0	0	0	0	0	0	0	0	0	6	0	1	1	0	0	1	1	1	1	0	0	0	0	0	0	0	0	0	0	0	0	0
[truncated: 1 more columns]
